# Supplementary material for: R-spondin3 is a myokine that differentiates myoblasts to type I fibres
Source: Sci Rep. 2022 Jul 29;12:13020. doi: 10.1038/s41598-022-16640-2 (PMC9338073; doi:10.1038/s41598-022-16640-2)
Supplement: Supplementary file 1 — Supplementary Information 1. [file 41598_2022_16640_MOESM1_ESM.xlsx]

## Sheet: Fig 1
									Fig. 1B
										Type I myofibres			Type II myofibres
										Mouse 1	Mouse 2	Mouse 3	Mouse 1	Mouse 2	Mouse 3
									Rspo3	0.954755	1.02527	1.01997	0.0582342	0.0325908	0.0321168

## Sheet: Fig 2
												Fig. 2B		Myotubes derived from Type I fibres
														Control						Rspo3
														Mouse 1	Mouse 2	Mouse 3	Mouse 4	Mouse 5	Mouse 6	Mouse 1	Mouse 2	Mouse 3	Mouse 4	Mouse 5	Mouse 6
													MyHC I/β-actin	1.0397	0.960301	1.02635	0.973655	0.908365	1.09164	1.38408	1.62747	2.61002	1.64484	2.08119	2.46603
														Myotubes derived from Type I fibres
														Control				Rspo3
														Mouse 1	Mouse 2	Mouse 3	Mouse 4	Mouse 1	Mouse 2	Mouse 3	Mouse 4	Mouse 5
													MyHC II/β-actin	1	0.918199	1.0818	1	0.736128	0.891105	1.23108	1.2121	1.18824
														Myotubes derived from Type II fibres
														Control						Rspo3
														Mouse 1	Mouse 2	Mouse 3	Mouse 4	Mouse 5	Mouse 6	Mouse 1	Mouse 2	Mouse 3	Mouse 4	Mouse 5	Mouse 6
													MyHC I/β-actin	0.514435	1.48556	1.37165	0.628354	0.948472	1.05153	1.17106	2.60897	2.16463	1.35127	2.27725	1.73761
														Myotubes derived from Type II fibres
														Control					Rspo3
														Mouse 1	Mouse 2	Mouse 3	Mouse 4	Mouse 5	Mouse 1	Mouse 2	Mouse 3	Mouse 4	Mouse 5
													MyHC II/β-actin	1	0.895528	1.10447	1.14137	0.858626	0.753141	0.966904	0.691714	1.96538	0.792057

## Sheet: Fig 3
											Fig. 3A	Myotubes derived from Type I fibres
												Cytosol
												Control										Rspo3
												Mouse 1	Mouse 2	Mouse 3	Mouse 4	Mouse 5	Mouse 6	Mouse 7	Mouse 8	Mouse 9	Mouse 10	Mouse 1	Mouse 2	Mouse 3	Mouse 4	Mouse 5	Mouse 6	Mouse 7	Mouse 8	Mouse 9	Mouse 10
											β-catenin/α-tubulin	1.33375	0.666246	1.36672	0.633283	1	1.13726	0.862742	1	0.916632	1.08337	1.57606	1.20657	1.43501	1.47621	1.71568	1.44014	0.833536	1.17603	1.35334	1.15443
												Myotubes derived from Type I fibres
												Nucleus
												Control												Rspo3
												Mouse 1	Mouse 2	Mouse 3	Mouse 4	Mouse 5	Mouse 6	Mouse 7	Mouse 8	Mouse 9	Mouse 10	Mouse 11	Mouse 12	Mouse 1	Mouse 2	Mouse 3	Mouse 4	Mouse 5	Mouse 6	Mouse 7	Mouse 8	Mouse 9	Mouse 10	Mouse 11	Mouse 12
											β-catenin/Lamin A/C	1.1343	0.865702	0.399757	1.60024	0.995209	1.00479	1.51824	0.481759	0.989977	1.01002	1.36914	0.630855	1.66294	0.960145	1.40452	1.09466	2.03268	1.18446	1.81664	1.1557	2.35778	1.32821	1.35564	0.990194
											Fig. 3B	Myotubes derived from Type II fibres
												Cytosol
												Control								Rspo3
												Mouse 1	Mouse 2	Mouse 3	Mouse 4	Mouse 5	Mouse 6	Mouse 7	Mouse 8	Mouse 1	Mouse 2	Mouse 3	Mouse 4	Mouse 5	Mouse 6	Mouse 7	Mouse 8
											β-catenin/α-tubulin	1.07213	0.927872	0.859769	1.14023	0.909947	1.09005	1.026	0.973998	1.2175	2.01124	1.63209	1.73592	1.23091	1.49357	1.59224	1.64581
												Myotubes derived from Type II fibres
												Nucleus
												Control								Rspo3
												Mouse 1	Mouse 2	Mouse 3	Mouse 4	Mouse 5	Mouse 6	Mouse 7	Mouse 8	Mouse 1	Mouse 2	Mouse 3	Mouse 4	Mouse 5	Mouse 6	Mouse 7	Mouse 8
											β-catenin/LaminA/C	0.792642	1.20736	0.972516	1.02748	1	1	1	1	1.09059	0.955877	1.43416	3.28785	1.54568	2.03555	1.14673	1.99998

## Sheet: Fig 4
										Fig. 4A	Myotubes derived from Type I fibres
												Control						Rspo3
												Mouse 1	Mouse 2	Mouse 3	Mouse 4	Mouse 5	Mouse 6	Mouse 1	Mouse 2	Mouse 3	Mouse 4	Mouse 5	Mouse 6
											Phospho-JNK3 / Pan-JNK3	0.793546	1.20645	1.08745	0.91255	1.01306	0.986942	0.896483	1.46536	0.986052	1.0065	1.03671	0.822455
										Fig. 4A	Myotubes derived from Type I fibres
												Control						Rspo3
												Mouse 1	Mouse 2	Mouse 3	Mouse 4	Mouse 5	Mouse 6	Mouse 1	Mouse 2	Mouse 3	Mouse 4	Mouse 5	Mouse 6
											Phospho-JNK1/2 / Pan-JNK1/2	1.01562	0.984375	1.10314	0.896863	0.939121	1.06088	1.13902	1.09311	1.23152	1.07029	1.0563	0.973454
										Fig. 4A	Myotubes derived from Type II fibres
												Control						Rspo3
												Mouse 1	Mouse 2	Mouse 3	Mouse 4	Mouse 5	Mouse 6	Mouse 1	Mouse 2	Mouse 3	Mouse 4	Mouse 5	Mouse 6
											Phospho-JNK3 / Pan-JNK3	0.939174	1.06083	1.04726	0.952741	1.12774	0.87226	0.96299	1.61154	0.913765	0.443908	0.951497	0.638084
										Fig. 4A	Myotubes derived from Type II fibres
												Control						Rspo3
												Mouse 1	Mouse 2	Mouse 3	Mouse 4	Mouse 5	Mouse 6	Mouse 1	Mouse 2	Mouse 3	Mouse 4	Mouse 5	Mouse 6
											Phospho-JNK1/2 / Pan-JNK1/2	1.06378	0.936218	1.40737	0.59263	1.08752	0.912477	0.995194	1.29929	0.901229	0.344827	0.833623	0.75334
										Fig. 4B		Myotubes derived from Type I fibres
												Control												Rspo3
												Mouse 1	Mouse 2	Mouse 3	Mouse 4	Mouse 5	Mouse 6	Mouse 7	Mouse 8	Mouse 9	Mouse 10	Mouse 11	Mouse 12	Mouse 1	Mouse 2	Mouse 3	Mouse 4	Mouse 5	Mouse 6	Mouse 7	Mouse 8	Mouse 9	Mouse 10	Mouse 11	Mouse 12
											NFATc1/β-actin	0.159148	0.125417	1.31925	2.14074	1.70877	2.3932	0.0465177	0.106952	1.14517	1.05889	0.690016	1.10592	0.182749	0.121363	2.54951	2.65145	1.82087	3.69216	0.0683789	0.131157	1.4273	1.10963	0.588899	1.17915
										Fig. 4B		Myotubes derived from Type II fibres
												Control										Rspo3
												Mouse 1	Mouse 2	Mouse 3	Mouse 4	Mouse 5	Mouse 6	Mouse 7	Mouse 8	Mouse 9	Mouse 10	Mouse 1	Mouse 2	Mouse 3	Mouse 4	Mouse 5	Mouse 6	Mouse 7	Mouse 8	Mouse 9	Mouse 10
											NFATc1/β-actin	0.230217	0.251822	2.52243	2.79295	0.141622	0.0609603	1.47836	0.765773	0.794459	0.961412	0.208827	0.219007	2.37492	1.76893	0.151031	0.0289537	1.22084	0.799527	0.779306	0.774186

## Sheet: Fig 5
									Fig. 5A		Myotubes derived from Type II fibres
											Control						Rspo3						Rspo3+XAV-939
											Mouse 1	Mouse 2	Mouse 3	Mouse 4	Mouse 5	Mouse 6	Mouse 1	Mouse 2	Mouse 3	Mouse 4	Mouse 5	Mouse 6	Mouse 1	Mouse 2	Mouse 3	Mouse 4	Mouse 5	Mouse 6
										MyHC I/β-actin	1	1	1	1	1	1	4.24877	1.25317	1.97255	1.70789	1.35877	2.16015	1.41876	0.674684	0.990483	0.707735	0.768066	0.726553
									Fig. 5A		Myotubes derived from Type II fibres
											Control							Rspo3							Rspo3+XAV-939
											Mouse 1	Mouse 2	Mouse 3	Mouse 4	Mouse 5	Mouse 6	Mouse 7	Mouse 1	Mouse 2	Mouse 3	Mouse 4	Mouse 5	Mouse 6	Mouse 7	Mouse 1	Mouse 2	Mouse 3	Mouse 4	Mouse 5	Mouse 6	Mouse 7
										MyHC II/β-actin	1	1	1	1	1	0.655876	1.34412	0.701118	0.697745	1.19127	0.530756	1.55818	0.70893	2.06103	0.4536	0.729446	0.74003	0.375775	0.675798	0.917201	0.515739
									Fig. 5A		Myotubes derived from Type II fibres
											Control						Rspo3						Rspo3+XAV-939
											Mouse 1	Mouse 2	Mouse 3	Mouse 4	Mouse 5	Mouse 6	Mouse 1	Mouse 2	Mouse 3	Mouse 4	Mouse 5	Mouse 6	Mouse 1	Mouse 2	Mouse 3	Mouse 4	Mouse 5	Mouse 6
										β-catenin/β-actin	1	1	1	1	1	1	1.5086	1.41007	1.18623	1.43476	1.73561	1.832	0.974446	1.04467	0.951695	1.01919	1.04455	0.986835
									Fig. 5B		Myotubes derived from Type I fibres
											Control										Rspo3										Rspo3+XAV-939
											Mouse 1	Mouse 2	Mouse 3	Mouse 4	Mouse 5	Mouse 6	Mouse 7	Mouse 8	Mouse 9	Mouse 10	Mouse 1	Mouse 2	Mouse 3	Mouse 4	Mouse 5	Mouse 6	Mouse 7	Mouse 8	Mouse 9	Mouse 10	Mouse 1	Mouse 2	Mouse 3	Mouse 4	Mouse 5	Mouse 6	Mouse 7	Mouse 8	Mouse 9	Mouse 10
										MyHC I/β-actin	1	1	1	1	1	1	0.804436	1.19556	1	1	1.62001	1.5726	1.80913	1.40101	3.73111	2.37429	1.43913	1.18577	1.42746	2.14853	1.58308	1.1429	1.42372	0.796381	2.43624	2.32762	1.15335	0.65103	1.17579	1.14302
									Fig. 5B		Myotubes derived from Type I fibres
											Control									Rspo3									Rspo3+XAV-939
											Mouse 1	Mouse 2	Mouse 3	Mouse 4	Mouse 5	Mouse 6	Mouse 7	Mouse 8	Mouse 9	Mouse 1	Mouse 2	Mouse 3	Mouse 4	Mouse 5	Mouse 6	Mouse 7	Mouse 8	Mouse 9	Mouse 1	Mouse 2	Mouse 3	Mouse 4	Mouse 5	Mouse 6	Mouse 7	Mouse 8	Mouse 9
										MyHC II/β-actin	1	1	1	1	1	0.845883	1.15412	1.08288	0.917118	0.752675	0.693559	0.862497	2.21271	1.55503	1.81347	0.676007	1.32196	1.4942	0.677694	0.54633	0.643108	2.00783	2.094	1.17665	0.306142	0.973392	1.18439
									Fig. 5B		Myotubes derived from Type I fibres
											Control										Rspo3										Rspo3+XAV-939
											Mouse 1	Mouse 2	Mouse 3	Mouse 4	Mouse 5	Mouse 6	Mouse 7	Mouse 8	Mouse 9	Mouse 10	Mouse 1	Mouse 2	Mouse 3	Mouse 4	Mouse 5	Mouse 6	Mouse 7	Mouse 8	Mouse 9	Mouse 10	Mouse 1	Mouse 2	Mouse 3	Mouse 4	Mouse 5	Mouse 6	Mouse 7	Mouse 8	Mouse 9	Mouse 10
										β-catenin/β-actin	1	1	1	1	1	1	0.690686	1.30931	1	1	1.37161	1.04536	1.19148	0.773608	1.10066	1.69413	1.25172	1.5666	1.6599	1.31963	1.20416	0.853638	0.852629	0.705914	1.39571	1.80764	0.779266	1.09239	1.32333	0.921322

## Sheet: Supplementary Fig 3
									Supplementary Fig. 3B
										TA						Soleus						EDL
										Mouse 1	Mouse 2	Mouse 3	Mouse 4	Mouse 5	Mouse 6	Mouse 1	Mouse 2	Mouse 3	Mouse 4	Mouse 5	Mouse 6	Mouse 1	Mouse 2	Mouse 3	Mouse 4	Mouse 5	Mouse 6
									Rspo3	0.0647295	0.0564004	0.0535525	0.0823722	0.0687549	0.069978	0.816874	1.18313	0.91467	0.722683	1.25845	1.1042	0.133776	0.145852	0.1492	0.113901	0.157768	0.133227

## Sheet: Supplementary Fig 4
									Supplementary Fig. 4B
											Myotubes derived from Type I fibres
											Control						Rspo3
											Mouse 1	Mouse 2	Mouse 3	Mouse 4	Mouse 5	Mouse 6	Mouse 1	Mouse 2	Mouse 3	Mouse 4	Mouse 5	Mouse 6
										MyHC I/β-actin	0.986856	0.555589	0.987715	1.10961	1.6753	0.684931	1.06758	0.43546	1.05239	1.39823	1.3515	0.832864
											Myotubes derived from Type I fibres
											Control						Rspo3
											Mouse 1	Mouse 2	Mouse 3	Mouse 4	Mouse 5	Mouse 6	Mouse 1	Mouse 2	Mouse 3	Mouse 4	Mouse 5	Mouse 6
										MyHC II/β-actin	1.14782	0.949734	1.10278	1.0054	1.17935	0.614915	1.20644	0.847496	1.12226	0.921951	0.585623	0.723052
											Myotubes derived from Type II fibres
											Control						Rspo3
											Mouse 1	Mouse 2	Mouse 3	Mouse 4	Mouse 5	Mouse 6	Mouse 1	Mouse 2	Mouse 3	Mouse 4	Mouse 5	Mouse 6
										MyHC I/β-actin	0.690014	1.1902	1.27646	1.21652	0.578857	1.04795	1.31607	0.667968	1.61207	1.23742	0.442008	0.797202
											Myotubes derived from Type II fibres
											Control						Rspo3
											Mouse 1	Mouse 2	Mouse 3	Mouse 4	Mouse 5	Mouse 6	Mouse 1	Mouse 2	Mouse 3	Mouse 4	Mouse 5	Mouse 6
										MyHC II/β-actin	0.361863	0.670271	2.00597	0.874536	1.63693	0.450424	0.358499	0.218151	2.20081	0.426311	1.43965	0.348246

## Sheet: Supplementary Fig 5
									Supplementary Fig. 5
										Cytosol
										0 ng/mL (200 ng/mL BSA)
										Mouse 1	Mouse 2	Mouse 3	Mouse 4	Mouse 5	Mouse 6	Mouse 7	Mouse 8	Mouse 9	Mouse 10	Mouse 11	Mouse 12	Mouse 13	Mouse 14	Mouse 15	Mouse 16
									β-catenin/α-tubulin	1.00599	0.92394	1.07007	0.769144	1.23086	0.887824	1.11218	1.22109	0.778905	1.23617	0.763835	1	0.713786	1.28621	1.28059	0.719411
										Cytosol
										100 ng/mL
										Mouse 1	Mouse 2	Mouse 3	Mouse 4	Mouse 5	Mouse 6	Mouse 7	Mouse 8	Mouse 9	Mouse 10	Mouse 11	Mouse 12	Mouse 13	Mouse 14	Mouse 15	Mouse 16
									β-catenin/α-tubulin	1.2689	1.06263	1.58519	1.33492	1.0923	2.0834	1.78265	0.732904	0.919667	1.77488	0.531269	1.31584	0.996465	1.26463	0.953296	0.775354
										Cytosol
										200 ng/mL
										Mouse 1	Mouse 2	Mouse 3	Mouse 4	Mouse 5	Mouse 6	Mouse 7	Mouse 8	Mouse 9	Mouse 10	Mouse 11	Mouse 12	Mouse 13	Mouse 14	Mouse 15	Mouse 16
									β-catenin/α-tubulin	1.24665	1.01012	1.31131	1.3824	1.34663	1.54521	2.33146	0.767728	0.828476	0.815925	1.00947	1.26425	0.663747	1.07627	0.82421	0.919412
										Cytosol
										400 ng/mL
										Mouse 1	Mouse 2	Mouse 3	Mouse 4	Mouse 5	Mouse 6	Mouse 7	Mouse 8	Mouse 9	Mouse 10	Mouse 11	Mouse 12	Mouse 13	Mouse 14	Mouse 15	Mouse 16
									β-catenin/α-tubulin	1.8256	1.62284	2.14182	1.28507	0.94562	1.29501	1.76957	0.983806	0.628038	2.75477	0.619442	0.89991	0.840086	0.584081	1.48345	0.872357
										Nucleus
										0 ng/mL (200 ng/mL BSA)
										Mouse 1	Mouse 2	Mouse 3	Mouse 4	Mouse 5	Mouse 6	Mouse 7	Mouse 8	Mouse 9	Mouse 10	Mouse 11	Mouse 12	Mouse 13	Mouse 14	Mouse 15	Mouse 16
									β-catenin/Lamin A/C	0.70928	1.58361	0.707108	1.10848	0.891523	0.814968	1.18503	1.11395	0.88605	0.978558	1.02144	1	1.02179	0.978208	1.01829	0.981713
										Nucleus
										100 ng/mL
										Mouse 1	Mouse 2	Mouse 3	Mouse 4	Mouse 5	Mouse 6	Mouse 7	Mouse 8	Mouse 9	Mouse 10	Mouse 11	Mouse 12	Mouse 13	Mouse 14	Mouse 15	Mouse 16
									β-catenin/Lamin A/C	1.75559	2.86895	1.53732	1.91747	1.25038	1.02565	1.38353	0.88605	1.88452	0.963062	1.28701	2.10538	0.978208	1.14892	0.981713	0.739436
										Nucleus
										200 ng/mL
										Mouse 1	Mouse 2	Mouse 3	Mouse 4	Mouse 5	Mouse 6	Mouse 7	Mouse 8	Mouse 9	Mouse 10	Mouse 11	Mouse 12	Mouse 13	Mouse 14	Mouse 15	Mouse 16
									β-catenin/Lamin A/C	1.55002	2.80323	2.70767	1.73747	1.45977	1.02976	1.49456	2.03891	2.16255	1.24899	0.917934	2.53905	1.4107	1.21157	1.56666	1.03759
										Nucleus
										400 ng/mL
										Mouse 1	Mouse 2	Mouse 3	Mouse 4	Mouse 5	Mouse 6	Mouse 7	Mouse 8	Mouse 9	Mouse 10	Mouse 11	Mouse 12	Mouse 13	Mouse 14	Mouse 15	Mouse 16
									β-catenin/Lamin A/C	1.7415	1.95824	2.80655	1.65345	1.90942	0.990231	1.61658	2.78589	1.50877	1.30077	0.858671	1.61048	1.43513	1.07671	1.08365	0.983536

## Sheet: Supplementary Fig 6
										Supplementary Fig. 6B
											Control									Wnt3a
											Mouse 1	Mouse 2	Mouse 3	Mouse 4	Mouse 5	Mouse 6	Mouse 7	Mouse 8	Mouse 9	Mouse 1	Mouse 2	Mouse 3	Mouse 4	Mouse 5	Mouse 6	Mouse 7	Mouse 8	Mouse 9
										MyHC I/β-actin	1.12964	1.20721	0.952084	1.37852	0.332542	0.87754	0.900968	1.14884	1.07265	3.49438	1.47613	1.66871	1.32248	1.27595	1.50745	1.36897	3.37452	1.27524
											Control									Wnt3a
											Mouse 1	Mouse 2	Mouse 3	Mouse 4	Mouse 5	Mouse 6	Mouse 7	Mouse 8	Mouse 9	Mouse 1	Mouse 2	Mouse 3	Mouse 4	Mouse 5	Mouse 6	Mouse 7	Mouse 8	Mouse 9
										β-catenin/β-actin	0.761297	0.81811	1.65608	0.721915	1.0426	1.19102	0.902901	1.13684	0.769235	1.89574	2.6741	2.21715	1.75689	1.31993	1.6755	1.81095	1.94108	1.02209

## Sheet: Supplementary Fig 7
Supplementary Fig. 7C
	Control						XAV-939
	Mouse 1		Mouse 2		Mouse 3		Mouse 1		Mouse 2		Mouse 3
	Well 1	Well 2	Well 1	Well 2	Well 1	Well 2	Well 1	Well 2	Well 1	Well 2	Well 1	Well 2
Total DAPI	17293	13017	16912	13551	15183	14528	15046	14075	11464	13360	15614	16847
MyHC positive nuclei	12454	9505	11835	9247	10692	11689	12124	10974	7709	9829	12880	11937
Desmin positive nuclei	10709	8630	10429	10171	11393	11689	11621	10245	9079	10332	12993	11839
Fusion index (MyHC)	72.0176	73.0199	69.9799	68.2385	70.4209	80.4584	80.5796	77.968	67.2453	73.5704	82.4901	70.8553
Fusion index (Desmin)	61.9268	66.2979	61.6663	75.0572	75.0379	80.4584	77.2365	72.7886	79.1957	77.3353	83.2138	81.4909
